# Supplementary material for: Quantitative Biodistribution and Pharmacokinetics Study of GMP-Grade Exosomes Labeled with 89Zr Radioisotope in Mice and Rats
Source: Pharmaceutics. 2022 May 24;14(6):1118. doi: 10.3390/pharmaceutics14061118 (PMC9229812; doi:10.3390/pharmaceutics14061118)
Supplement: Supplementary file 1 [file pharmaceutics-14-01118-s001.zip]

Archive with 1 entries (1 files):
- pharmaceutics-1701709-supplementary.pdf
